# Supplementary material for: Conductive Hearing Loss with Age—A Histologic and Audiometric Evaluation
Source: J Clin Med. 2021 May 27;10(11):2341. doi: 10.3390/jcm10112341 (PMC8198280; doi:10.3390/jcm10112341)
Supplement: Supplementary file 1 [file jcm-10-02341-s001.zip]

Archive with 1 entries (1 files):
- jcm-1213607-supplementary.pdf
